# Supplementary material for: Iodine enriched kale (Brassica oleracea var. sabellica L.)—The influence of heat treatments on its iodine content, basic composition and antioxidative properties
Source: PLoS One. 2024 Jun 27;19(6):e0304005. doi: 10.1371/journal.pone.0304005 (PMC11210757; doi:10.1371/journal.pone.0304005)
Supplement: S1 File — (XLSX) [file pone.0304005.s009.xlsx]

## Sheet: Table 1. Figure S1.A.
Table 1. Figure S1.A. Content of Iodine µg∙kg-1 F.W. of leaves curly kale ‘Oldenbor F1’ and ‘Redbor F1‘ biofortified and no-biofortifed before and after heat treatment.
Raw data for each replicate separately.
Factor 1	Factor 2	Factor 3
Culinary treatment	Enrichment	Cultivar	Iodine µg∙kg-1 F.W.
Raw	Control	‘Oldenbor F1’	190.649
Raw	Control	‘Oldenbor F1’	161.117
Raw	Control	‘Oldenbor F1’	156.399
Raw	Control	‘Oldenbor F1’	205.789
Raw	KIO3	‘Oldenbor F1’	2448.41
Raw	KIO3	‘Oldenbor F1’	2438.01
Raw	KIO3	‘Oldenbor F1’	2449.06
Raw	KIO3	‘Oldenbor F1’	2434.87
Raw	8-OH-7-I-5QSA	‘Oldenbor F1’	2149.45
Raw	8-OH-7-I-5QSA	‘Oldenbor F1’	2088.64
Raw	8-OH-7-I-5QSA	‘Oldenbor F1’	2059.21
Raw	8-OH-7-I-5QSA	‘Oldenbor F1’	2094.63
Raw	5-Cl-7-I-8-Q	‘Oldenbor F1’	1238.05
Raw	5-Cl-7-I-8-Q	‘Oldenbor F1’	1268.01
Raw	5-Cl-7-I-8-Q	‘Oldenbor F1’	1176.41
Raw	5-Cl-7-I-8-Q	‘Oldenbor F1’	1141.54
Raw	Control	‘Redbor F1’	203.103
Raw	Control	‘Redbor F1’	202.339
Raw	Control	‘Redbor F1’	219.277
Raw	Control	‘Redbor F1’	193.219
Raw	KIO3	‘Redbor F1’	2142.74
Raw	KIO3	‘Redbor F1’	2132.49
Raw	KIO3	‘Redbor F1’	2101.3
Raw	KIO3	‘Redbor F1’	2147.35
Raw	8-OH-7-I-5QSA	‘Redbor F1’	2488.9
Raw	8-OH-7-I-5QSA	‘Redbor F1’	2346.67
Raw	8-OH-7-I-5QSA	‘Redbor F1’	2384.59
Raw	8-OH-7-I-5QSA	‘Redbor F1’	2518.63
Raw	5-Cl-7-I-8-Q	‘Redbor F1’	1059.43
Raw	5-Cl-7-I-8-Q	‘Redbor F1’	1021.87
Raw	5-Cl-7-I-8-Q	‘Redbor F1’	1019.94
Raw	5-Cl-7-I-8-Q	‘Redbor F1’	1034.74
Steaming	Control	‘Oldenbor F1’	100.67
Steaming	Control	‘Oldenbor F1’	108.069
Steaming	Control	‘Oldenbor F1’	101.368
Steaming	Control	‘Oldenbor F1’	102.858
Steaming	KIO3	‘Oldenbor F1’	1921.41
Steaming	KIO3	‘Oldenbor F1’	1824.37
Steaming	KIO3	‘Oldenbor F1’	2011.96
Steaming	KIO3	‘Oldenbor F1’	1858.09
Steaming	8-OH-7-I-5QSA	‘Oldenbor F1’	2067.78
Steaming	8-OH-7-I-5QSA	‘Oldenbor F1’	2031.12
Steaming	8-OH-7-I-5QSA	‘Oldenbor F1’	2032.16
Steaming	8-OH-7-I-5QSA	‘Oldenbor F1’	1995.26
Steaming	5-Cl-7-I-8-Q	‘Oldenbor F1’	995.726
Steaming	5-Cl-7-I-8-Q	‘Oldenbor F1’	981.938
Steaming	5-Cl-7-I-8-Q	‘Oldenbor F1’	982.232
Steaming	5-Cl-7-I-8-Q	‘Oldenbor F1’	989.451
Steaming	Control	‘Redbor F1’	91.1965
Steaming	Control	‘Redbor F1’	88.8494
Steaming	Control	‘Redbor F1’	87.0058
Steaming	Control	‘Redbor F1’	89.3809
Steaming	KIO3	‘Redbor F1’	1802.35
Steaming	KIO3	‘Redbor F1’	1796.99
Steaming	KIO3	‘Redbor F1’	1808.55
Steaming	KIO3	‘Redbor F1’	1767.49
Steaming	8-OH-7-I-5QSA	‘Redbor F1’	2366.35
Steaming	8-OH-7-I-5QSA	‘Redbor F1’	2416.55
Steaming	8-OH-7-I-5QSA	‘Redbor F1’	2383.4
Steaming	8-OH-7-I-5QSA	‘Redbor F1’	2385.72
Steaming	5-Cl-7-I-8-Q	‘Redbor F1’	1025.13
Steaming	5-Cl-7-I-8-Q	‘Redbor F1’	1025.5
Steaming	5-Cl-7-I-8-Q	‘Redbor F1’	964.928
Steaming	5-Cl-7-I-8-Q	‘Redbor F1’	977.877
Blanching	Control	‘Oldenbor F1’	43.3206
Blanching	Control	‘Oldenbor F1’	42.7406
Blanching	Control	‘Oldenbor F1’	42.6594
Blanching	Control	‘Oldenbor F1’	44.9259
Blanching	KIO3	‘Oldenbor F1’	754.35
Blanching	KIO3	‘Oldenbor F1’	778.77
Blanching	KIO3	‘Oldenbor F1’	753.91
Blanching	KIO3	‘Oldenbor F1’	830.248
Blanching	8-OH-7-I-5QSA	‘Oldenbor F1’	1349.37
Blanching	8-OH-7-I-5QSA	‘Oldenbor F1’	1368.67
Blanching	8-OH-7-I-5QSA	‘Oldenbor F1’	1379
Blanching	8-OH-7-I-5QSA	‘Oldenbor F1’	1412.25
Blanching	5-Cl-7-I-8-Q	‘Oldenbor F1’	547.821
Blanching	5-Cl-7-I-8-Q	‘Oldenbor F1’	554.4
Blanching	5-Cl-7-I-8-Q	‘Oldenbor F1’	571.496
Blanching	5-Cl-7-I-8-Q	‘Oldenbor F1’	575.183
Blanching	Control	‘Redbor F1’	34.9913
Blanching	Control	‘Redbor F1’	33.5253
Blanching	Control	‘Redbor F1’	33.1988
Blanching	Control	‘Redbor F1’	31.8008
Blanching	KIO3	‘Redbor F1’	1232.32
Blanching	KIO3	‘Redbor F1’	1236.45
Blanching	KIO3	‘Redbor F1’	1236.87
Blanching	KIO3	‘Redbor F1’	1266.13
Blanching	8-OH-7-I-5QSA	‘Redbor F1’	1341.65
Blanching	8-OH-7-I-5QSA	‘Redbor F1’	1390.67
Blanching	8-OH-7-I-5QSA	‘Redbor F1’	1451.34
Blanching	8-OH-7-I-5QSA	‘Redbor F1’	1407.64
Blanching	5-Cl-7-I-8-Q	‘Redbor F1’	321.741
Blanching	5-Cl-7-I-8-Q	‘Redbor F1’	329.658
Blanching	5-Cl-7-I-8-Q	‘Redbor F1’	341.306
Blanching	5-Cl-7-I-8-Q	‘Redbor F1’	333.768
Boiling	Control	‘Oldenbor F1’	52.6276
Boiling	Control	‘Oldenbor F1’	52.1255
Boiling	Control	‘Oldenbor F1’	52.0195
Boiling	Control	‘Oldenbor F1’	50.8037
Boiling	KIO3	‘Oldenbor F1’	834.588
Boiling	KIO3	‘Oldenbor F1’	835.738
Boiling	KIO3	‘Oldenbor F1’	845.548
Boiling	KIO3	‘Oldenbor F1’	852.632
Boiling	8-OH-7-I-5QSA	‘Oldenbor F1’	742.811
Boiling	8-OH-7-I-5QSA	‘Oldenbor F1’	746.264
Boiling	8-OH-7-I-5QSA	‘Oldenbor F1’	750.963
Boiling	8-OH-7-I-5QSA	‘Oldenbor F1’	743.924
Boiling	5-Cl-7-I-8-Q	‘Oldenbor F1’	594.07
Boiling	5-Cl-7-I-8-Q	‘Oldenbor F1’	572.548
Boiling	5-Cl-7-I-8-Q	‘Oldenbor F1’	637.371
Boiling	5-Cl-7-I-8-Q	‘Oldenbor F1’	570.859
Boiling	Control	‘Redbor F1’	31.6248
Boiling	Control	‘Redbor F1’	31.3838
Boiling	Control	‘Redbor F1’	29.2562
Boiling	Control	‘Redbor F1’	30.9566
Boiling	KIO3	‘Redbor F1’	669.018
Boiling	KIO3	‘Redbor F1’	650.803
Boiling	KIO3	‘Redbor F1’	674.938
Boiling	KIO3	‘Redbor F1’	640.254
Boiling	8-OH-7-I-5QSA	‘Redbor F1’	1215.73
Boiling	8-OH-7-I-5QSA	‘Redbor F1’	1383.54
Boiling	8-OH-7-I-5QSA	‘Redbor F1’	1287.81
Boiling	8-OH-7-I-5QSA	‘Redbor F1’	1264.05
Boiling	5-Cl-7-I-8-Q	‘Redbor F1’	299.986
Boiling	5-Cl-7-I-8-Q	‘Redbor F1’	304.762
Boiling	5-Cl-7-I-8-Q	‘Redbor F1’	297.723
Boiling	5-Cl-7-I-8-Q	‘Redbor F1’	294.697

## Sheet: Table 2. Figure S1.B. 
Table 2. Figure S1.B. Iodine content (mg∙L-1) of the water after boiling the of leaves curly kale of both cultivars ‘Oldenbor F1’ and ‘Redbor F1’ no- and biofortified.
Raw data for each replicate separately.
Factor 1	Factor 2
Cultivar	Enrichment	Iodine (mg∙L-1)
‘Oldenbor F1’	Control	2.5299
‘Oldenbor F1’	Control	2.42602
‘Oldenbor F1’	KIO3	97.1999
‘Oldenbor F1’	KIO3	98.4739
‘Oldenbor F1’	8-OH-7-I-5QSA	81.971
‘Oldenbor F1’	8-OH-7-I-5QSA	82.6848
‘Oldenbor F1’	5-Cl-7-I-8-Q	39.0349
‘Oldenbor F1’	5-Cl-7-I-8-Q	39.0819
‘Redbor F1’	Control	3.34429
‘Redbor F1’	Control	3.39566
‘Redbor F1’	KIO3	111.749
‘Redbor F1’	KIO3	113.509
‘Redbor F1’	8-OH-7-I-5QSA	85.9934
‘Redbor F1’	8-OH-7-I-5QSA	86.1892
‘Redbor F1’	5-Cl-7-I-8-Q	38.546
‘Redbor F1’	5-Cl-7-I-8-Q	39.1137

## Sheet: Table 3. Figure S2.A.
Table 3. Figure S2.A. Chemical composition of kale ‘Oldenbor F1’ and ‘Redbor F1’ in fresh tissue before and after heat treatment. A. Dry matter g∙100 g-1 F.W.
Raw data for each replicate separately.
Factor 1	Factor 2	Factor 3
Culinary treatment	Enrichment	Cultivar	Dry matter g∙100 g-1 F.W.
Raw	Control	‘Oldenbor F1’	10.3
Raw	Control	‘Oldenbor F1’	10.6
Raw	Control	‘Oldenbor F1’	10.1
Raw	Control	‘Oldenbor F1’	10.2
Raw	KIO3	‘Oldenbor F1’	10.5
Raw	KIO3	‘Oldenbor F1’	10.2
Raw	KIO3	‘Oldenbor F1’	10.5
Raw	KIO3	‘Oldenbor F1’	10.8
Raw	8-OH-7-I-5QSA	‘Oldenbor F1’	10.6
Raw	8-OH-7-I-5QSA	‘Oldenbor F1’	10.3
Raw	8-OH-7-I-5QSA	‘Oldenbor F1’	10.4
Raw	8-OH-7-I-5QSA	‘Oldenbor F1’	10.3
Raw	5-Cl-7-I-8-Q	‘Oldenbor F1’	10.3
Raw	5-Cl-7-I-8-Q	‘Oldenbor F1’	10.1
Raw	5-Cl-7-I-8-Q	‘Oldenbor F1’	10
Raw	5-Cl-7-I-8-Q	‘Oldenbor F1’	10.3
Raw	Control	‘Redbor F1’	9.9
Raw	Control	‘Redbor F1’	10.3
Raw	Control	‘Redbor F1’	10.3
Raw	Control	‘Redbor F1’	9.9
Raw	KIO3	‘Redbor F1’	9.5
Raw	KIO3	‘Redbor F1’	10.2
Raw	KIO3	‘Redbor F1’	10.4
Raw	KIO3	‘Redbor F1’	10.2
Raw	8-OH-7-I-5QSA	‘Redbor F1’	10.6
Raw	8-OH-7-I-5QSA	‘Redbor F1’	10.6
Raw	8-OH-7-I-5QSA	‘Redbor F1’	10.2
Raw	8-OH-7-I-5QSA	‘Redbor F1’	10
Raw	5-Cl-7-I-8-Q	‘Redbor F1’	10.6
Raw	5-Cl-7-I-8-Q	‘Redbor F1’	10.2
Raw	5-Cl-7-I-8-Q	‘Redbor F1’	9.3
Raw	5-Cl-7-I-8-Q	‘Redbor F1’	10.1
Steaming	Control	‘Oldenbor F1’	16.9191
Steaming	Control	‘Oldenbor F1’	17.7439
Steaming	Control	‘Oldenbor F1’	17.9558
Steaming	KIO3	‘Oldenbor F1’	14.2191
Steaming	KIO3	‘Oldenbor F1’	14.7485
Steaming	KIO3	‘Oldenbor F1’	15.285
Steaming	8-OH-7-I-5QSA	‘Oldenbor F1’	18.7817
Steaming	8-OH-7-I-5QSA	‘Oldenbor F1’	18.7613
Steaming	8-OH-7-I-5QSA	‘Oldenbor F1’	17.0981
Steaming	5-Cl-7-I-8-Q	‘Oldenbor F1’	18.7998
Steaming	5-Cl-7-I-8-Q	‘Oldenbor F1’	18.6225
Steaming	5-Cl-7-I-8-Q	‘Oldenbor F1’	17.1482
Steaming	Control	‘Redbor F1’	26.5405
Steaming	Control	‘Redbor F1’	24.0139
Steaming	Control	‘Redbor F1’	25.6046
Steaming	KIO3	‘Redbor F1’	15.5929
Steaming	KIO3	‘Redbor F1’	14.6833
Steaming	KIO3	‘Redbor F1’	14.8232
Steaming	8-OH-7-I-5QSA	‘Redbor F1’	14.6004
Steaming	8-OH-7-I-5QSA	‘Redbor F1’	15.7255
Steaming	8-OH-7-I-5QSA	‘Redbor F1’	16.163
Steaming	5-Cl-7-I-8-Q	‘Redbor F1’	12.0101
Steaming	5-Cl-7-I-8-Q	‘Redbor F1’	12.5826
Steaming	5-Cl-7-I-8-Q	‘Redbor F1’	12.9976
Blanching	Control	‘Oldenbor F1’	3.65842
Blanching	Control	‘Oldenbor F1’	3.88485
Blanching	Control	‘Oldenbor F1’	3.9762
Blanching	KIO3	‘Oldenbor F1’	3.41089
Blanching	KIO3	‘Oldenbor F1’	3.73045
Blanching	KIO3	‘Oldenbor F1’	3.74066
Blanching	8-OH-7-I-5QSA	‘Oldenbor F1’	2.5131
Blanching	8-OH-7-I-5QSA	‘Oldenbor F1’	2.69485
Blanching	8-OH-7-I-5QSA	‘Oldenbor F1’	2.53834
Blanching	5-Cl-7-I-8-Q	‘Oldenbor F1’	3.68405
Blanching	5-Cl-7-I-8-Q	‘Oldenbor F1’	3.54745
Blanching	5-Cl-7-I-8-Q	‘Oldenbor F1’	3.37079
Blanching	Control	‘Redbor F1’	7.68043
Blanching	Control	‘Redbor F1’	7.50425
Blanching	Control	‘Redbor F1’	7.15093
Blanching	KIO3	‘Redbor F1’	2.97695
Blanching	KIO3	‘Redbor F1’	2.92681
Blanching	KIO3	‘Redbor F1’	3.24008
Blanching	8-OH-7-I-5QSA	‘Redbor F1’	3.50877
Blanching	8-OH-7-I-5QSA	‘Redbor F1’	3.46662
Blanching	8-OH-7-I-5QSA	‘Redbor F1’	3.46345
Blanching	5-Cl-7-I-8-Q	‘Redbor F1’	11.9566
Blanching	5-Cl-7-I-8-Q	‘Redbor F1’	13.1999
Blanching	5-Cl-7-I-8-Q	‘Redbor F1’	12.4519
Boiling	Control	‘Oldenbor F1’	7.04393
Boiling	Control	‘Oldenbor F1’	7.1694
Boiling	Control	‘Oldenbor F1’	7.16724
Boiling	KIO3	‘Oldenbor F1’	7.19168
Boiling	KIO3	‘Oldenbor F1’	7.36764
Boiling	KIO3	‘Oldenbor F1’	7.26721
Boiling	8-OH-7-I-5QSA	‘Oldenbor F1’	6.52712
Boiling	8-OH-7-I-5QSA	‘Oldenbor F1’	6.60715
Boiling	8-OH-7-I-5QSA	‘Oldenbor F1’	6.54194
Boiling	5-Cl-7-I-8-Q	‘Oldenbor F1’	5.66701
Boiling	5-Cl-7-I-8-Q	‘Oldenbor F1’	5.14062
Boiling	5-Cl-7-I-8-Q	‘Oldenbor F1’	5.16495
Boiling	Control	‘Redbor F1’	6.15759
Boiling	Control	‘Redbor F1’	6.25275
Boiling	Control	‘Redbor F1’	6.37011
Boiling	KIO3	‘Redbor F1’	6.83279
Boiling	KIO3	‘Redbor F1’	6.41757
Boiling	KIO3	‘Redbor F1’	6.72592
Boiling	8-OH-7-I-5QSA	‘Redbor F1’	6.38291
Boiling	8-OH-7-I-5QSA	‘Redbor F1’	6.18284
Boiling	8-OH-7-I-5QSA	‘Redbor F1’	6.12144
Boiling	5-Cl-7-I-8-Q	‘Redbor F1’	7.37097
Boiling	5-Cl-7-I-8-Q	‘Redbor F1’	7.25846
Boiling	5-Cl-7-I-8-Q	‘Redbor F1’	7.12108

## Sheet: Table 3. Figure S2. B-F.
Table 3. Figure S2. Chemical composition of kale ‘Oldenbor F1’ and ‘Redbor F1’ in fresh tissue before and after heat treatment. B. Ash g∙100 g-1 F.W.; C. Protein g∙100 g-1 F.W.; D. Fat g∙100 g-1 F.W.; E. Total Carbohydrate g∙100 g-1 F.W.; F. Dietary fiber g∙100 g-1 F.W.
Raw data for each replicate separately.
Factor 1	Factor 2	Factor 3
Culinary treatment	Enrichment	Cultivar	Ash g∙100 g-1 F.W.	Protein g∙100 g-1 F.W.	Fat g∙100 g-1 F.W.	Total Carbohydrate g∙100 g-1 F.W.	Dietary fibre g∙100 g-1 F.W.
Raw	Control	‘Oldenbor F1’	2.06213	3.39448	0.549487	4.80478	3.05
Raw	Control	‘Oldenbor F1’	2.0465	3.39446	0.562711	4.80721	2.94
Raw	Control	‘Oldenbor F1’	2.08993	3.40221	0.57539	4.74335	3
Raw	KIO3	‘Oldenbor F1’	2.06165	3.30767	0.525794	4.90681	3.01
Raw	KIO3	‘Oldenbor F1’	2.0714	3.10747	0.48607	5.13698	2.77
Raw	KIO3	‘Oldenbor F1’	2.05741	3.30135	0.534049	4.90911	2.89
Raw	8-OH-7-I-5QSA	‘Oldenbor F1’	2.01478	3.23721	0.568277	5.22639	3
Raw	8-OH-7-I-5QSA	‘Oldenbor F1’	2.03561	3.37808	0.557256	5.07571	3.02
Raw	8-OH-7-I-5QSA	‘Oldenbor F1’	2.05879	3.15838	0.611324	5.21815	3.01
Raw	5-Cl-7-I-8-Q	‘Oldenbor F1’	2.08759	3.37572	0.564987	5.17078	3.47
Raw	5-Cl-7-I-8-Q	‘Oldenbor F1’	2.06054	3.44955	0.59543	5.09356	3.29
Raw	5-Cl-7-I-8-Q	‘Oldenbor F1’	2.08213	3.49463	0.565233	5.05709	3.38
Raw	Control	‘Redbor F1’	2.09961	2.83514	0.32694	4.88151	3.57
Raw	Control	‘Redbor F1’	2.11084	2.44214	0.306199	5.28402	3.63
Raw	Control	‘Redbor F1’	2.12463	2.45347	0.32803	5.23707	3.6
Raw	KIO3	‘Redbor F1’	1.96372	2.13114	0.244657	5.42361	3.56
Raw	KIO3	‘Redbor F1’	1.97254	2.11777	0.266964	5.40585	3.23
Raw	KIO3	‘Redbor F1’	1.97842	2.63956	0.268631	4.87652	3.4
Raw	8-OH-7-I-5QSA	‘Redbor F1’	2.2	2.62361	0.326171	5.73765	3.622
Raw	8-OH-7-I-5QSA	‘Redbor F1’	2.20607	2.74533	0.326104	5.60993	3.74
Raw	8-OH-7-I-5QSA	‘Redbor F1’	2.19632	2.80487	0.352799	5.53344	3.68
Raw	5-Cl-7-I-8-Q	‘Redbor F1’	2.23915	2.94914	0.479734	5.20346	3.84
Raw	5-Cl-7-I-8-Q	‘Redbor F1’	2.21358	2.82676	0.440285	5.39087	4.08
Raw	5-Cl-7-I-8-Q	‘Redbor F1’	2.20681	2.714	0.454446	5.49623	3.96
Steaming	Control	‘Oldenbor F1’	0.662586	5.15492	1.44633	11.6672	6.69
Steaming	Control	‘Oldenbor F1’	0.641761	5.65469	1.52205	11.1106	6.3
Steaming	Control	‘Oldenbor F1’	0.658799	5.25146	1.38764	11.6331	6.5
Steaming	KIO3	‘Oldenbor F1’	0.278197	4.09738	0.980926	10.7243	4.75
Steaming	KIO3	‘Oldenbor F1’	0.307142	4.44633	1.00022	10.3271	4.76
Steaming	KIO3	‘Oldenbor F1’	0.303926	4.858	0.939116	9.97811	4.76
Steaming	8-OH-7-I-5QSA	‘Oldenbor F1’	0.714345	5.10276	1.35558	13.7146	6.25
Steaming	8-OH-7-I-5QSA	‘Oldenbor F1’	0.668393	5.57899	1.36185	13.278	7.27
Steaming	8-OH-7-I-5QSA	‘Oldenbor F1’	0.73941	5.38683	1.24279	13.5182	6.76
Steaming	5-Cl-7-I-8-Q	‘Oldenbor F1’	0.525313	6.23591	1.18438	11.4386	6.22
Steaming	5-Cl-7-I-8-Q	‘Oldenbor F1’	0.521436	6.21458	1.26385	11.3844	5.55
Steaming	5-Cl-7-I-8-Q	‘Oldenbor F1’	0.502052	5.72998	1.20958	11.9426	5.89
Steaming	Control	‘Redbor F1’	0.507406	7.53631	1.2338	17.4281	8.82
Steaming	Control	‘Redbor F1’	0.550135	7.09033	1.19908	17.866	9.45
Steaming	Control	‘Redbor F1’	0.47803	7.72592	1.13499	17.3693	9.14
Steaming	KIO3	‘Redbor F1’	0.307293	4.53823	0.929965	10.3994	5.35
Steaming	KIO3	‘Redbor F1’	0.295972	4.11934	0.887915	10.8685	4.93
Steaming	KIO3	‘Redbor F1’	0.33317	4.15169	0.9332	10.7569	5.14
Steaming	8-OH-7-I-5QSA	‘Redbor F1’	0.227542	4.2547	0.888418	11.3604	5.89
Steaming	8-OH-7-I-5QSA	‘Redbor F1’	0.214157	4.52073	0.829859	11.168	6.14
Steaming	8-OH-7-I-5QSA	‘Redbor F1’	0.214157	4.25805	0.833206	11.4256	6.02
Steaming	5-Cl-7-I-8-Q	‘Redbor F1’	0.226985	3.39503	0.7659	9.53616	4.77
Steaming	5-Cl-7-I-8-Q	‘Redbor F1’	0.204704	3.20007	0.796536	9.72415	4.49
Steaming	5-Cl-7-I-8-Q	‘Redbor F1’	0.243696	3.42009	0.738049	9.52362	4.63
Blanching	Control	‘Oldenbor F1’	0.491589	1.10731	0.343619	2.16776	1.32
Blanching	Control	‘Oldenbor F1’	0.486657	1.16239	0.330055	2.13077	1.45
Blanching	Control	‘Oldenbor F1’	0.493233	1.15499	0.353895	2.10857	1.39
Blanching	KIO3	‘Oldenbor F1’	0.390117	1.13399	0.303761	1.9593	0.97
Blanching	KIO3	‘Oldenbor F1’	0.388981	1.13929	0.303382	1.95589	1.03
Blanching	KIO3	‘Oldenbor F1’	0.387466	1.14422	0.286338	1.9699	1
Blanching	8-OH-7-I-5QSA	‘Oldenbor F1’	0.263754	0.831607	0.242895	1.40632	0.72
Blanching	8-OH-7-I-5QSA	‘Oldenbor F1’	0.268968	0.806356	0.248659	1.42059	0.71
Blanching	8-OH-7-I-5QSA	‘Oldenbor F1’	0.281319	0.859876	0.26293	1.34045	0.72
Blanching	5-Cl-7-I-8-Q	‘Oldenbor F1’	0.3621	1.10747	0.315677	1.9286	0.92
Blanching	5-Cl-7-I-8-Q	‘Oldenbor F1’	0.41298	1.17172	0.335732	1.79342	0.92
Blanching	5-Cl-7-I-8-Q	‘Oldenbor F1’	0.375841	1.14981	0.332761	1.85544	0.92
Blanching	Control	‘Redbor F1’	0.864743	2.12176	0.565378	4.38883	2.41
Blanching	Control	‘Redbor F1’	0.866331	1.93753	0.543144	4.5929	2.23
Blanching	Control	‘Redbor F1’	0.95209	2.02726	0.550291	4.41106	2.32
Blanching	KIO3	‘Redbor F1’	0.416094	0.883681	0.205009	1.69316	0.85
Blanching	KIO3	‘Redbor F1’	0.420892	0.910226	0.220361	1.64679	0.93
Blanching	KIO3	‘Redbor F1’	0.449356	0.857135	0.22132	1.67045	0.89
Blanching	8-OH-7-I-5QSA	‘Redbor F1’	0.371419	1.04294	0.249061	1.95665	1.05
Blanching	8-OH-7-I-5QSA	‘Redbor F1’	0.366713	1.02629	0.246889	1.98054	1.06
Blanching	8-OH-7-I-5QSA	‘Redbor F1’	0.404362	1.07516	0.249423	1.89113	1.06
Blanching	5-Cl-7-I-8-Q	‘Redbor F1’	1.12784	3.79151	0.930337	7.14254	3.95
Blanching	5-Cl-7-I-8-Q	‘Redbor F1’	1.18501	4.11115	0.96282	6.73455	3.92
Blanching	5-Cl-7-I-8-Q	‘Redbor F1’	1.14733	4.17092	1.007	6.66958	3.94
Boiling	Control	‘Oldenbor F1’	0.746023	2.16473	0.683793	3.81457	2.97
Boiling	Control	‘Oldenbor F1’	0.726761	2.34845	0.701573	3.63158	3
Boiling	Control	‘Oldenbor F1’	0.765285	2.36105	0.735652	3.54639	2.99
Boiling	KIO3	‘Oldenbor F1’	0.708181	2.39495	0.705856	3.93916	3.12
Boiling	KIO3	‘Oldenbor F1’	0.705856	2.34304	0.769391	3.92986	3.18
Boiling	KIO3	‘Oldenbor F1’	0.725227	2.41665	0.73375	3.87252	3.15
Boiling	8-OH-7-I-5QSA	‘Oldenbor F1’	0.710621	2.02674	0.592525	3.49645	2.69
Boiling	8-OH-7-I-5QSA	‘Oldenbor F1’	0.706525	2.06292	0.597304	3.46027	2.63
Boiling	8-OH-7-I-5QSA	‘Oldenbor F1’	0.70516	2.11889	0.589795	3.41248	2.66
Boiling	5-Cl-7-I-8-Q	‘Oldenbor F1’	0.4509	1.7332	0.502303	2.90151	2.29
Boiling	5-Cl-7-I-8-Q	‘Oldenbor F1’	0.493922	1.68403	0.528005	2.8814	2.47
Boiling	5-Cl-7-I-8-Q	‘Oldenbor F1’	0.44643	1.69856	0.553707	2.8881	2.38
Boiling	Control	‘Redbor F1’	0.561141	2.04817	0.55293	3.68027	2.85
Boiling	Control	‘Redbor F1’	0.561141	2.08307	0.541296	3.65768	2.78
Boiling	Control	‘Redbor F1’	0.55772	2.016	0.554298	3.71517	2.82
Boiling	KIO3	‘Redbor F1’	0.547595	2.11407	0.551128	3.85295	3.01
Boiling	KIO3	‘Redbor F1’	0.541943	2.10277	0.568793	3.85224	2.96
Boiling	KIO3	‘Redbor F1’	0.552541	2.01798	0.608361	3.88687	2.99
Boiling	8-OH-7-I-5QSA	‘Redbor F1’	0.695704	1.91996	0.428522	3.40946	2.75
Boiling	8-OH-7-I-5QSA	‘Redbor F1’	0.694413	2.00579	0.45111	3.30298	2.55
Boiling	8-OH-7-I-5QSA	‘Redbor F1’	0.696994	1.86059	0.411743	3.48368	2.65
Boiling	5-Cl-7-I-8-Q	‘Redbor F1’	0.580378	2.33822	0.581897	4.09607	3.45
Boiling	5-Cl-7-I-8-Q	‘Redbor F1’	0.57506	2.27593	0.582657	4.16368	3.26
Boiling	5-Cl-7-I-8-Q	‘Redbor F1’	0.589494	2.28581	0.529481	4.19103	3.36

## Sheet: Table 4. Figure S3. A-D.
Table 4. Figure S3. The antioxidant activity and content of total phenolics, total carotenoids and ascorbic acid in kale ‘Oldenbor F1’ and ‘Redbor F1‘ before and after heat treatments. A. Total Phenolics mg GAE·100 g−1 F.W, B. ABTS·+ µmol Trolox·g−1 F.W., C. Ascorbic Acid mg·100 g−1 F.W., D. Total Carotenoids mg·100 g−1 F.W.
Raw data for each replicate separately.
Factor 1	Factor 2	Factor 3
Culinary treatment	Enrichment	Cultivar	Total Phenolics mg GAE·100 g−1 F.W.	ABTS·+ µmol Trolox·g−1 F.W.	Ascorbic Acid mg·100 g−1 F.W.	Total Carotenoids mg·100 g−1 F.W.
Raw	Control	‘Oldenbor F1’	550.403	18.1	295.684	17.1094
Raw	Control	‘Oldenbor F1’	550.403	18.5	268.824	16.9531
Raw	Control	‘Oldenbor F1’	542.339	17.2	290.403	18.3203
Raw	KIO3	‘Oldenbor F1’	548.387	17.3	185.167	22.1484
Raw	KIO3	‘Oldenbor F1’	582.661	17.4	172.454	13.0469
Raw	KIO3	‘Oldenbor F1’	582.661	16.4	187.045	18.2812
Raw	8-OH-7-I-5QSA	‘Oldenbor F1’	572.581	16.2	263.092	21.0547
Raw	8-OH-7-I-5QSA	‘Oldenbor F1’	576.613	17.7	125.836	17.7734
Raw	8-OH-7-I-5QSA	‘Oldenbor F1’	576.613	17.8	180.248	22.6172
Raw	5-Cl-7-I-8-Q	‘Oldenbor F1’	532.258	19.1	263.241	16.9141
Raw	5-Cl-7-I-8-Q	‘Oldenbor F1’	534.274	19.6	229.979	21.1328
Raw	5-Cl-7-I-8-Q	‘Oldenbor F1’	548.387	19.7	203.107	21.5625
Raw	Control	‘Redbor F1’	512.097	15.7	274.313	21.8359
Raw	Control	‘Redbor F1’	491.935	17.3	176.131	23.5938
Raw	Control	‘Redbor F1’	518.145	16.7	260.584	26.5625
Raw	KIO3	‘Redbor F1’	518.145	19.8	284.114	19.8047
Raw	KIO3	‘Redbor F1’	534.274	19.4	359.136	17.1094
Raw	KIO3	‘Redbor F1’	546.371	21.1	360.022	20.6641
Raw	8-OH-7-I-5QSA	‘Redbor F1’	631.048	17.5	269.379	19.7266
Raw	8-OH-7-I-5QSA	‘Redbor F1’	578.629	16.3	136.584	18.75
Raw	8-OH-7-I-5QSA	‘Redbor F1’	622.984	18	314.902	21.1328
Raw	5-Cl-7-I-8-Q	‘Redbor F1’	596.774	20.6	121.949	19.6875
Raw	5-Cl-7-I-8-Q	‘Redbor F1’	560.484	23.2	272.666	18.75
Raw	5-Cl-7-I-8-Q	‘Redbor F1’	570.565	20.5	129.205	22.3828
Steaming	Control	‘Oldenbor F1’	348.387	8.04	186.432	21.875
Steaming	Control	‘Oldenbor F1’	373.548	8.74	173.107	23.5547
Steaming	Control	‘Oldenbor F1’	374.194	8.04	180.118	24.375
Steaming	KIO3	‘Oldenbor F1’	361.935	16.84	191.197	31.7969
Steaming	KIO3	‘Oldenbor F1’	343.871	17.14	156.579	30.3906
Steaming	KIO3	‘Oldenbor F1’	370	16.94	113.893	32.0312
Steaming	8-OH-7-I-5QSA	‘Oldenbor F1’	342.581	14.24	170.62	23.75
Steaming	8-OH-7-I-5QSA	‘Oldenbor F1’	328.71	13.84	99.652	23.7891
Steaming	8-OH-7-I-5QSA	‘Oldenbor F1’	356.129	14.44	158.233	23.7109
Steaming	5-Cl-7-I-8-Q	‘Oldenbor F1’	440.645	17.34	156.257	23.5156
Steaming	5-Cl-7-I-8-Q	‘Oldenbor F1’	437.742	18.34	157.943	24.4922
Steaming	5-Cl-7-I-8-Q	‘Oldenbor F1’	438.71	17.94	199.359	24.4531
Steaming	Control	‘Redbor F1’	280.968	16.04	80.04	23.3203
Steaming	Control	‘Redbor F1’	289.355	16.44	66.114	23.7109
Steaming	Control	‘Redbor F1’	306.129	15.74	50.864	23.9453
Steaming	KIO3	‘Redbor F1’	307.419	13.94	37.615	23.5156
Steaming	KIO3	‘Redbor F1’	311.613	14.34	124.335	25.2344
Steaming	KIO3	‘Redbor F1’	318.387	12.94	97.886	24.6875
Steaming	8-OH-7-I-5QSA	‘Redbor F1’	322.258	12.14	70.166	27.3438
Steaming	8-OH-7-I-5QSA	‘Redbor F1’	323.871	12.54	89.915	26.9922
Steaming	8-OH-7-I-5QSA	‘Redbor F1’	340.323	12.74	54.485	27.3828
Steaming	5-Cl-7-I-8-Q	‘Redbor F1’	353.871	12.24	112.221	26.9922
Steaming	5-Cl-7-I-8-Q	‘Redbor F1’	386.774	11.74	202.818	24.8828
Steaming	5-Cl-7-I-8-Q	‘Redbor F1’	387.742	12.94	120.732	26.6016
Blanching	Control	‘Oldenbor F1’	181.29	9.804	43.124	16.5234
Blanching	Control	‘Oldenbor F1’	183.226	9.504	43.484	15.1562
Blanching	Control	‘Oldenbor F1’	187.097	8.904	37.768	17.8906
Blanching	KIO3	‘Oldenbor F1’	149.677	8.184	15.78	16.4062
Blanching	KIO3	‘Oldenbor F1’	149.355	8.484	16.731	14.6094
Blanching	KIO3	‘Oldenbor F1’	157.742	8.484	24.675	17.3828
Blanching	8-OH-7-I-5QSA	‘Oldenbor F1’	202.258	8.844	36.595	16.4062
Blanching	8-OH-7-I-5QSA	‘Oldenbor F1’	204.194	9.444	23.362	16.0156
Blanching	8-OH-7-I-5QSA	‘Oldenbor F1’	208.387	10.164	12.144	17.5391
Blanching	5-Cl-7-I-8-Q	‘Oldenbor F1’	207.742	9.624	43.907	20.5469
Blanching	5-Cl-7-I-8-Q	‘Oldenbor F1’	209.355	9.864	21.656	19.4922
Blanching	5-Cl-7-I-8-Q	‘Oldenbor F1’	202.903	9.744	10.623	20.4297
Blanching	Control	‘Redbor F1’	200	13.524	19.237	20.2734
Blanching	Control	‘Redbor F1’	195.806	13.044	13.938	15.7422
Blanching	Control	‘Redbor F1’	201.29	14.484	13.037	19.1016
Blanching	KIO3	‘Redbor F1’	249.355	16.704	38.986	24.0234
Blanching	KIO3	‘Redbor F1’	243.548	17.184	35.616	23.0859
Blanching	KIO3	‘Redbor F1’	240.968	16.164	37.65	25.2734
Blanching	8-OH-7-I-5QSA	‘Redbor F1’	225.484	14.664	22.777	15
Blanching	8-OH-7-I-5QSA	‘Redbor F1’	212.581	15.984	27.371	16.5625
Blanching	8-OH-7-I-5QSA	‘Redbor F1’	215.161	15.924	24.723	15.4297
Blanching	5-Cl-7-I-8-Q	‘Redbor F1’	181.613	12.744	19.509	22.8906
Blanching	5-Cl-7-I-8-Q	‘Redbor F1’	180	11.364	21.248	23.2812
Blanching	5-Cl-7-I-8-Q	‘Redbor F1’	175.806	11.664	23.61	21.5234
Boiling	Control	‘Oldenbor F1’	151.613	2.904	12.911	11.875
Boiling	Control	‘Oldenbor F1’	150.968	2.724	14.669	16.0156
Boiling	Control	‘Oldenbor F1’	160.323	2.844	19.539	11.7969
Boiling	KIO3	‘Oldenbor F1’	165.806	6.924	24.865	13.6328
Boiling	KIO3	‘Oldenbor F1’	164.516	6.564	16.987	16.0156
Boiling	KIO3	‘Oldenbor F1’	167.742	7.044	22.082	13.2812
Boiling	8-OH-7-I-5QSA	‘Oldenbor F1’	131.935	3.504	17.837	16.6016
Boiling	8-OH-7-I-5QSA	‘Oldenbor F1’	132.903	3.264	17.571	13.3594
Boiling	8-OH-7-I-5QSA	‘Oldenbor F1’	123.226	3.144	17.95	10.5859
Boiling	5-Cl-7-I-8-Q	‘Oldenbor F1’	141.935	2.424	0	12.1484
Boiling	5-Cl-7-I-8-Q	‘Oldenbor F1’	136.774	2.364	0	10.2344
Boiling	5-Cl-7-I-8-Q	‘Oldenbor F1’	139.355	2.244	0	9.375
Boiling	Control	‘Redbor F1’	141.613	2.244	12.516	11.875
Boiling	Control	‘Redbor F1’	139.032	2.184	10.057	15.625
Boiling	Control	‘Redbor F1’	140.323	2.364	8.183	15.1562
Boiling	KIO3	‘Redbor F1’	124.194	3.084	0	13.0469
Boiling	KIO3	‘Redbor F1’	122.258	3.144	0	9.29688
Boiling	KIO3	‘Redbor F1’	130	3.264	0	16.5234
Boiling	8-OH-7-I-5QSA	‘Redbor F1’	118.387	4.584	19.495	10.2344
Boiling	8-OH-7-I-5QSA	‘Redbor F1’	119.032	4.404	24.916	10.1562
Boiling	8-OH-7-I-5QSA	‘Redbor F1’	117.742	4.044	17.762	12.2656
Boiling	5-Cl-7-I-8-Q	‘Redbor F1’	159.677	3.624	10.566	13.1641
Boiling	5-Cl-7-I-8-Q	‘Redbor F1’	165.161	3.264	13.058	16.1719
Boiling	5-Cl-7-I-8-Q	‘Redbor F1’	168.387	3.444	11.812	16.4844

## Sheet: Table 5. Figure S4. A-F.
Table 5. Figure S4. Percentage coverage of Recommended Daily Allowance for iodine (% RDA-I) and hazard quotient (HQ) for intake of iodine through consumption of 100 g and 50 g portions of kale ‘Oldenbor F1‘ and ‘Redbor F1‘ before and after heat treatment in individual by adults 70 kg body weight. A. Daily Intake of I with 50 g of Kale (µg I·day−1); B. Daily Intake of I with 100 g of Kale (µg I·da…
Raw data for each replicate separately.
Factor 1	Factor 2	Factor 3
Culinary treatment	Enrichment	Cultivar	Daily Intake of I with 50 g of Kale (µg I·day−1)	Daily Intake of I with 100 g of Kale (µg I·day−1)	% RDA I (in 50 g Portion of Kale)	% RDA I (in 100 g Portion of Kale)	HQ for 50 g Portion of Kale	HQ for 100 g Portion of Kale
Raw	Control	‘Oldenbor F1’	9.5325	19.065	6.355	12.71	0.0127513	0.0255025
Raw	Control	‘Oldenbor F1’	8.056	16.112	5.37067	10.7413	0.0107762	0.0215524
Raw	Control	‘Oldenbor F1’	7.82	15.64	5.21333	10.4267	0.0104605	0.020921
Raw	Control	‘Oldenbor F1’	10.2895	20.579	6.85967	13.7193	0.0137639	0.0275278
Raw	KIO3	‘Oldenbor F1’	122.421	244.841	81.6137	163.227	0.166937	0.333874
Raw	KIO3	‘Oldenbor F1’	121.901	243.801	81.267	162.534	0.166228	0.332456
Raw	KIO3	‘Oldenbor F1’	122.453	244.906	81.6353	163.271	0.166981	0.333963
Raw	KIO3	‘Oldenbor F1’	121.743	243.487	81.1623	162.325	0.166014	0.332028
Raw	8-OH-7-I-5QSA	‘Oldenbor F1’	107.472	214.945	71.6483	143.297	0.147949	0.295898
Raw	8-OH-7-I-5QSA	‘Oldenbor F1’	104.432	208.864	69.6213	139.243	0.143764	0.287527
Raw	8-OH-7-I-5QSA	‘Oldenbor F1’	102.96	205.921	68.6403	137.281	0.141738	0.283476
Raw	8-OH-7-I-5QSA	‘Oldenbor F1’	104.731	209.463	69.821	139.642	0.144176	0.288352
Raw	5-Cl-7-I-8-Q	‘Oldenbor F1’	61.9025	123.805	41.2683	82.5367	0.0828046	0.165609
Raw	5-Cl-7-I-8-Q	‘Oldenbor F1’	63.4005	126.801	42.267	84.534	0.0848085	0.169617
Raw	5-Cl-7-I-8-Q	‘Oldenbor F1’	58.8205	117.641	39.2137	78.4273	0.078682	0.157364
Raw	5-Cl-7-I-8-Q	‘Oldenbor F1’	57.077	114.154	38.0513	76.1027	0.0763498	0.1527
Raw	Control	‘Redbor F1’	10.155	20.31	6.77	13.54	0.0130564	0.0261129
Raw	Control	‘Redbor F1’	10.117	20.234	6.74467	13.4893	0.0130076	0.0260151
Raw	Control	‘Redbor F1’	10.964	21.928	7.30933	14.6187	0.0140966	0.0281931
Raw	Control	‘Redbor F1’	9.661	19.322	6.44067	12.8813	0.0124213	0.0248426
Raw	KIO3	‘Redbor F1’	107.137	214.274	71.4247	142.849	0.132182	0.264364
Raw	KIO3	‘Redbor F1’	106.624	213.249	71.083	142.166	0.13155	0.263099
Raw	KIO3	‘Redbor F1’	105.065	210.13	70.0433	140.087	0.129626	0.259251
Raw	KIO3	‘Redbor F1’	107.368	214.735	71.5783	143.157	0.132466	0.264933
Raw	8-OH-7-I-5QSA	‘Redbor F1’	124.445	248.89	82.9633	165.927	0.171314	0.342628
Raw	8-OH-7-I-5QSA	‘Redbor F1’	117.334	234.667	78.2223	156.445	0.161524	0.323048
Raw	8-OH-7-I-5QSA	‘Redbor F1’	119.23	238.459	79.4863	158.973	0.164134	0.328268
Raw	8-OH-7-I-5QSA	‘Redbor F1’	125.931	251.863	83.9543	167.909	0.17336	0.34672
Raw	5-Cl-7-I-8-Q	‘Redbor F1’	52.9715	105.943	35.3143	70.6287	0.0729218	0.145844
Raw	5-Cl-7-I-8-Q	‘Redbor F1’	51.0935	102.187	34.0623	68.1247	0.0703365	0.140673
Raw	5-Cl-7-I-8-Q	‘Redbor F1’	50.997	101.994	33.998	67.996	0.0702037	0.140407
Raw	5-Cl-7-I-8-Q	‘Redbor F1’	51.737	103.474	34.4913	68.9827	0.0712224	0.142445
Steaming	Control	‘Oldenbor F1’	5.0335	10.067	3.35567	6.71133	0.0114398	0.0228795
Steaming	Control	‘Oldenbor F1’	5.4035	10.807	3.60233	7.20467	0.0122807	0.0245614
Steaming	Control	‘Oldenbor F1’	5.0685	10.137	3.379	6.758	0.0115193	0.0230386
Steaming	Control	‘Oldenbor F1’	5.143	10.286	3.42867	6.85733	0.0116886	0.0233773
Steaming	KIO3	‘Oldenbor F1’	96.0705	192.141	64.047	128.094	0.184655	0.36931
Steaming	KIO3	‘Oldenbor F1’	91.2185	182.437	60.8123	121.625	0.175329	0.350658
Steaming	KIO3	‘Oldenbor F1’	100.598	201.196	67.0653	134.131	0.193357	0.386714
Steaming	KIO3	‘Oldenbor F1’	92.9045	185.809	61.9363	123.873	0.17857	0.357139
Steaming	8-OH-7-I-5QSA	‘Oldenbor F1’	103.389	206.778	68.926	137.852	0.244374	0.488748
Steaming	8-OH-7-I-5QSA	‘Oldenbor F1’	101.556	203.112	67.704	135.408	0.240041	0.480083
Steaming	8-OH-7-I-5QSA	‘Oldenbor F1’	101.608	203.216	67.7387	135.477	0.240164	0.480329
Steaming	8-OH-7-I-5QSA	‘Oldenbor F1’	99.763	199.526	66.5087	133.017	0.235803	0.471607
Steaming	5-Cl-7-I-8-Q	‘Oldenbor F1’	49.7865	99.573	33.191	66.382	0.117677	0.235354
Steaming	5-Cl-7-I-8-Q	‘Oldenbor F1’	49.097	98.194	32.7313	65.4627	0.116047	0.232095
Steaming	5-Cl-7-I-8-Q	‘Oldenbor F1’	49.1115	98.223	32.741	65.482	0.116082	0.232163
Steaming	5-Cl-7-I-8-Q	‘Oldenbor F1’	49.4725	98.945	32.9817	65.9633	0.116935	0.23387
Steaming	Control	‘Redbor F1’	4.56	9.12	3.04	6.08	0.0150421	0.0300842
Steaming	Control	‘Redbor F1’	4.4425	8.885	2.96167	5.92333	0.0146545	0.029309
Steaming	Control	‘Redbor F1’	4.3505	8.701	2.90033	5.80067	0.014351	0.028702
Steaming	Control	‘Redbor F1’	4.469	8.938	2.97933	5.95867	0.0147419	0.0294838
Steaming	KIO3	‘Redbor F1’	90.1175	180.235	60.0783	120.157	0.175554	0.351107
Steaming	KIO3	‘Redbor F1’	89.8495	179.699	59.8997	119.799	0.175031	0.350063
Steaming	KIO3	‘Redbor F1’	90.4275	180.855	60.285	120.57	0.176157	0.352315
Steaming	KIO3	‘Redbor F1’	88.3745	176.749	58.9163	117.833	0.172158	0.344316
Steaming	8-OH-7-I-5QSA	‘Redbor F1’	118.317	236.635	78.8783	157.757	0.238172	0.476343
Steaming	8-OH-7-I-5QSA	‘Redbor F1’	120.828	241.655	80.5517	161.103	0.243224	0.486448
Steaming	8-OH-7-I-5QSA	‘Redbor F1’	119.17	238.34	79.4467	158.893	0.239888	0.479775
Steaming	8-OH-7-I-5QSA	‘Redbor F1’	119.286	238.572	79.524	159.048	0.240121	0.480242
Steaming	5-Cl-7-I-8-Q	‘Redbor F1’	51.2565	102.513	34.171	68.342	0.0832086	0.166417
Steaming	5-Cl-7-I-8-Q	‘Redbor F1’	51.275	102.55	34.1833	68.3667	0.0832386	0.166477
Steaming	5-Cl-7-I-8-Q	‘Redbor F1’	48.2465	96.493	32.1643	64.3287	0.0783222	0.156644
Steaming	5-Cl-7-I-8-Q	‘Redbor F1’	48.894	97.788	32.596	65.192	0.0793734	0.158747
Blanching	Control	‘Oldenbor F1’	2.166	4.332	1.444	2.888	0.00106894	0.00213787
Blanching	Control	‘Oldenbor F1’	2.137	4.274	1.42467	2.84933	0.00105462	0.00210925
Blanching	Control	‘Oldenbor F1’	2.133	4.266	1.422	2.844	0.00105265	0.0021053
Blanching	Control	‘Oldenbor F1’	2.2465	4.493	1.49767	2.99533	0.00110866	0.00221732
Blanching	KIO3	‘Oldenbor F1’	37.7175	75.435	25.145	50.29	0.0176342	0.0352683
Blanching	KIO3	‘Oldenbor F1’	38.9385	77.877	25.959	51.918	0.018205	0.03641
Blanching	KIO3	‘Oldenbor F1’	37.6955	75.391	25.1303	50.2607	0.0176239	0.0352477
Blanching	KIO3	‘Oldenbor F1’	41.5125	83.025	27.675	55.35	0.0194084	0.0388169
Blanching	8-OH-7-I-5QSA	‘Oldenbor F1’	67.4685	134.937	44.979	89.958	0.0227816	0.0455631
Blanching	8-OH-7-I-5QSA	‘Oldenbor F1’	68.4335	136.867	45.6223	91.2447	0.0231074	0.0462148
Blanching	8-OH-7-I-5QSA	‘Oldenbor F1’	68.95	137.9	45.9667	91.9333	0.0232818	0.0465636
Blanching	8-OH-7-I-5QSA	‘Oldenbor F1’	70.6125	141.225	47.075	94.15	0.0238432	0.0476864
Blanching	5-Cl-7-I-8-Q	‘Oldenbor F1’	27.391	54.782	18.2607	36.5213	0.0124505	0.0249009
Blanching	5-Cl-7-I-8-Q	‘Oldenbor F1’	27.72	55.44	18.48	36.96	0.0126	0.0252
Blanching	5-Cl-7-I-8-Q	‘Oldenbor F1’	28.575	57.15	19.05	38.1	0.0129886	0.0259773
Blanching	5-Cl-7-I-8-Q	‘Oldenbor F1’	28.759	57.518	19.1727	38.3453	0.0130723	0.0261445
Blanching	Control	‘Redbor F1’	1.7495	3.499	1.16633	2.33267	0.00168134	0.00336268
Blanching	Control	‘Redbor F1’	1.6765	3.353	1.11767	2.23533	0.00161118	0.00322236
Blanching	Control	‘Redbor F1’	1.66	3.32	1.10667	2.21333	0.00159532	0.00319065
Blanching	Control	‘Redbor F1’	1.59	3.18	1.06	2.12	0.00152805	0.0030561
Blanching	KIO3	‘Redbor F1’	61.616	123.232	41.0773	82.1547	0.0240062	0.0480125
Blanching	KIO3	‘Redbor F1’	61.8225	123.645	41.215	82.43	0.0240867	0.0481734
Blanching	KIO3	‘Redbor F1’	61.8435	123.687	41.229	82.458	0.0240949	0.0481897
Blanching	KIO3	‘Redbor F1’	63.3065	126.613	42.2043	84.4087	0.0246649	0.0493297
Blanching	8-OH-7-I-5QSA	‘Redbor F1’	67.0825	134.165	44.7217	89.4433	0.030492	0.0609841
Blanching	8-OH-7-I-5QSA	‘Redbor F1’	69.5335	139.067	46.3557	92.7113	0.0316061	0.0632123
Blanching	8-OH-7-I-5QSA	‘Redbor F1’	72.567	145.134	48.378	96.756	0.032985	0.06597
Blanching	8-OH-7-I-5QSA	‘Redbor F1’	70.382	140.764	46.9213	93.8427	0.0319918	0.0639836
Blanching	5-Cl-7-I-8-Q	‘Redbor F1’	16.087	32.174	10.7247	21.4493	0.0261153	0.0522305
Blanching	5-Cl-7-I-8-Q	‘Redbor F1’	16.483	32.966	10.9887	21.9773	0.0267581	0.0535162
Blanching	5-Cl-7-I-8-Q	‘Redbor F1’	17.0655	34.131	11.377	22.754	0.0277037	0.0554075
Blanching	5-Cl-7-I-8-Q	‘Redbor F1’	16.6885	33.377	11.1257	22.2513	0.0270917	0.0541834
Boiling	Control	‘Oldenbor F1’	2.6315	5.263	1.75433	3.50867	0.00242645	0.0048529
Boiling	Control	‘Oldenbor F1’	2.6065	5.213	1.73767	3.47533	0.0024034	0.00480679
Boiling	Control	‘Oldenbor F1’	2.601	5.202	1.734	3.468	0.00239832	0.00479665
Boiling	Control	‘Oldenbor F1’	2.54	5.08	1.69333	3.38667	0.00234208	0.00468416
Boiling	KIO3	‘Oldenbor F1’	41.7295	83.459	27.8197	55.6393	0.0395617	0.0791235
Boiling	KIO3	‘Oldenbor F1’	41.787	83.574	27.858	55.716	0.0396162	0.0792325
Boiling	KIO3	‘Oldenbor F1’	42.2775	84.555	28.185	56.37	0.0400813	0.0801625
Boiling	KIO3	‘Oldenbor F1’	42.6315	85.263	28.421	56.842	0.0404169	0.0808338
Boiling	8-OH-7-I-5QSA	‘Oldenbor F1’	37.1405	74.281	24.7603	49.5207	0.0318347	0.0636694
Boiling	8-OH-7-I-5QSA	‘Oldenbor F1’	37.313	74.626	24.8753	49.7507	0.0319826	0.0639651
Boiling	8-OH-7-I-5QSA	‘Oldenbor F1’	37.548	75.096	25.032	50.064	0.032184	0.064368
Boiling	8-OH-7-I-5QSA	‘Oldenbor F1’	37.196	74.392	24.7973	49.5947	0.0318823	0.0637646
Boiling	5-Cl-7-I-8-Q	‘Oldenbor F1’	29.7035	59.407	19.8023	39.6047	0.0204453	0.0408905
Boiling	5-Cl-7-I-8-Q	‘Oldenbor F1’	28.6275	57.255	19.085	38.17	0.0197046	0.0394093
Boiling	5-Cl-7-I-8-Q	‘Oldenbor F1’	31.8685	63.737	21.2457	42.4913	0.0219355	0.0438709
Boiling	5-Cl-7-I-8-Q	‘Oldenbor F1’	28.543	57.086	19.0287	38.0573	0.0196465	0.039293
Boiling	Control	‘Redbor F1’	1.581	3.162	1.054	2.108	0.00129355	0.00258709
Boiling	Control	‘Redbor F1’	1.569	3.138	1.046	2.092	0.00128373	0.00256745
Boiling	Control	‘Redbor F1’	1.463	2.926	0.975333	1.95067	0.001197	0.002394
Boiling	Control	‘Redbor F1’	1.548	3.096	1.032	2.064	0.00126655	0.00253309
Boiling	KIO3	‘Redbor F1’	33.451	66.902	22.3007	44.6013	0.0291067	0.0582134
Boiling	KIO3	‘Redbor F1’	32.54	65.08	21.6933	43.3867	0.028314	0.0566281
Boiling	KIO3	‘Redbor F1’	33.747	67.494	22.498	44.996	0.0293643	0.0587285
Boiling	KIO3	‘Redbor F1’	32.0125	64.025	21.3417	42.6833	0.027855	0.0557101
Boiling	8-OH-7-I-5QSA	‘Redbor F1’	60.7865	121.573	40.5243	81.0487	0.048945	0.0978899
Boiling	8-OH-7-I-5QSA	‘Redbor F1’	69.177	138.354	46.118	92.236	0.055701	0.111402
Boiling	8-OH-7-I-5QSA	‘Redbor F1’	64.3905	128.781	42.927	85.854	0.0518469	0.103694
Boiling	8-OH-7-I-5QSA	‘Redbor F1’	63.2025	126.405	42.135	84.27	0.0508903	0.101781
Boiling	5-Cl-7-I-8-Q	‘Redbor F1’	14.9995	29.999	9.99967	19.9993	0.0142203	0.0284406
Boiling	5-Cl-7-I-8-Q	‘Redbor F1’	15.238	30.476	10.1587	20.3173	0.0144464	0.0288928
Boiling	5-Cl-7-I-8-Q	‘Redbor F1’	14.886	29.772	9.924	19.848	0.0141127	0.0282254
Boiling	5-Cl-7-I-8-Q	‘Redbor F1’	14.735	29.47	9.82333	19.6467	0.0139695	0.0279391
